# Supplementary material for: 4-Pyridone-3-carboxamide-1-β-D-ribonucleoside Reduces Cyclophosphamide Effects and Induces Endothelial Inflammation in Murine Breast Cancer Model
Source: Int J Mol Sci. 2024 Dec 24;26(1):35. doi: 10.3390/ijms26010035 (PMC11719935; doi:10.3390/ijms26010035)
Supplement: Supplementary file 1 [file ijms-26-00035-s001.zip]

Archive with 1 entries (1 files):
- ijms-3335925-supplementary.pdf
